# Supplementary material for: Three new Scheffersomyces species associated with insects and rotting wood in China
Source: MycoKeys. 2020 Aug 5;71:87–99. doi: 10.3897/mycokeys.71.56168 (PMC7426279; doi:10.3897/mycokeys.71.56168)
Supplement: XML Treatment for Scheffersomyces jinghongensis [file mycokeys.71.56168-treatment1.xml]

<!DOCTYPE tp:taxon-treatment
  PUBLIC "-//TaxonX//DTD Taxonomic Treatment Publishing DTD v0 20100105//EN" "tax-treatment-NSO.dtd">
<tp:taxon-treatment xmlns:tp="http://www.plazi.org/taxpub"><tp:treatment-meta><kwd-group><label>Taxon classification</label><kwd><named-content xmlns:xlink="http://www.w3.org/1999/xlink" content-type="kingdom">Fungi</named-content></kwd><kwd><named-content xmlns:xlink="http://www.w3.org/1999/xlink" content-type="order">Saccharomycetales</named-content></kwd><kwd><named-content xmlns:xlink="http://www.w3.org/1999/xlink" content-type="family">Saccharomycetaceae</named-content></kwd></kwd-group><mixed-citation publication-type="journal"><person-group><name><surname>Jia</surname><given-names>Ran-Ran</given-names></name><name><surname>Lv</surname><given-names>Shi-Long</given-names></name><name><surname>Chai</surname><given-names>Chun-Yue</given-names></name><name><surname>Hui</surname><given-names>Feng-Li</given-names></name></person-group><article-title>Three new <italic><tp:taxon-name><tp:taxon-name-part taxon-name-part-type="genus" reg="Scheffersomyces">Scheffersomyces</tp:taxon-name-part></tp:taxon-name></italic> species associated with insects and rotting wood in China</article-title><source>MycoKeys</source><day>05</day><month>8</month><year>2020</year><volume>71</volume><fpage>87</fpage><lpage>99</lpage><pub-id pub-id-type="doi">10.3897/mycokeys.71.56168</pub-id></mixed-citation></tp:treatment-meta><tp:nomenclature><tp:taxon-name><object-id xmlns:xlink="http://www.w3.org/1999/xlink" content-type="arpha" xlink:type="simple">EEE03D3A-E86D-5572-83EA-EE537A01F970</object-id>
              <tp:taxon-name-part taxon-name-part-type="genus" reg="Scheffersomyces">Scheffersomyces</tp:taxon-name-part>
              <tp:taxon-name-part taxon-name-part-type="species" reg="jinghongensis">jinghongensis</tp:taxon-name-part>
              <object-id xmlns:xlink="http://www.w3.org/1999/xlink" content-type="mycobank" xlink:type="simple">MycoBank No: 835004</object-id>
            </tp:taxon-name><tp:taxon-authority>C.Y. Chai &amp; F.L. Hui</tp:taxon-authority><tp:taxon-status xmlns:xlink="http://www.w3.org/1999/xlink" xlink:type="simple">sp. nov.</tp:taxon-status><xref ref-type="fig" rid="F2">Figure 2</xref></tp:nomenclature><tp:treatment-sec sec-type="etymology" id="SECID0EQQAG"><title>Etymology.</title><p>The species name <italic><tp:taxon-name><tp:taxon-name-part taxon-name-part-type="genus" reg="Scheffersomyces"/><tp:taxon-name-part taxon-name-part-type="species" reg="jinghongensis">jinghongensis</tp:taxon-name-part></tp:taxon-name></italic> (N.L. fem. adj.) refers to the geographical origin of the type strain of this species.</p></tp:treatment-sec><tp:treatment-sec sec-type="Holotype" id="SECID0EARAG"><title>Holotype.</title><p>NYNU 17926<sup>T</sup>.</p></tp:treatment-sec><tp:treatment-sec sec-type="Isolation data" id="SECID0EIRAG"><title>Isolation data.</title><p>China, Yunnan Province, Jinghong, in rotting wood, under a tropical rainforest, July 2017, K.F. Liu &amp; Z.W. Xi (ex-holotype: CICC 33270; CBS 15230).</p></tp:treatment-sec><tp:treatment-sec sec-type="description" id="SECID0ENRAG"><title>Description.</title><p>The cells are ovoid to elongate (3–4 ×3–7.5 μm) and occur singly or in pairs after being placed in <abbrev xmlns:xlink="http://www.w3.org/1999/xlink" xlink:title="yeast extract–malt" id="ABBRID0ETRAG" xlink:type="simple">YM</abbrev> broth for 3 days at 25 °C (Fig. <xref ref-type="fig" rid="F2">2A</xref>). Budding is multilateral. After 3 days of growth on <abbrev xmlns:xlink="http://www.w3.org/1999/xlink" xlink:title="yeast extract–malt" id="ABBRID0E2RAG" xlink:type="simple">YM</abbrev> agar at 25 °C, the colonies are white to cream-colored, buttery, and smooth, with entire margins. After 7 days at 25 °C on a Dalmau plate culture with <abbrev xmlns:xlink="http://www.w3.org/1999/xlink" xlink:title="cornmeal" id="ABBRID0E6RAG" xlink:type="simple">CM</abbrev> agar, pseudohyphae were observed but true hyphae were not (Fig. <xref ref-type="fig" rid="F2">2B</xref>). Asci or signs of conjugation were not observed on sporulation media. Glucose, galactose, trehalose, cellobiose, and d-xylose (weak) are fermented, but maltose, sucrose, melibiose, lactose, melezitose, raffinose, and inulin are not. Glucose, galactose, l-sorbose, d-glucosamine, d-ribose, d-xylose, sucrose, maltose, trehalose, cellobiose, arbutin, melezitose, inulin, glycerol, erythritol, ribitol, xylitol, d-glucitol, d-mannitol, d-glucono-1, 5-lactone, 2-keto-d-gluconate, d-glucuronate, succinate, and ethanol are assimilated. No growth was observed in l-arabinose, d-arabinose, l-rhamnose, methyl α-d-glucoside, salicin, melibiose, lactose, raffinose, l-arabinitol, galactitol, <italic>myo</italic>-inositol, 5-keto-d-gluconate, d-gluconate, dl-lactate, citrate, or methanol. For the assimilation of nitrogen compounds, growth on l-lysine, glucosamine, or d-tryptophan is positive, while growth on nitrate, nitrite, ethylamine, cadaverine, creatine, creatinine, or imidazole is negative. Growth is observed at 37 °C but not at 40 °C. Growth in the presence of 0.1% cycloheximide is positive, but growth in the presence of 10% NaCl with 5% glucose and 1% acetic acid is negative. Starch-like compounds are not produced. Urease activity and diazonium blue B reactions are also negative.</p></tp:treatment-sec><tp:treatment-sec sec-type="Additional isolate examined" id="SECID0EJSAG"><title>Additional isolate examined.</title><p>China, Yunnan Province, Jinghong, in rotting wood, under a tropical rainforest, July 2017, K.F. Liu &amp; Z.W. Xi, NYNU 17977.</p></tp:treatment-sec><tp:treatment-sec sec-type="GenBank accession numbers" id="SECID0EOSAG"><title>GenBank accession numbers.</title><p>holotype NYNU 17926<sup>T</sup> (ITS:<ext-link xmlns:xlink="http://www.w3.org/1999/xlink" ext-link-type="gen" xlink:href="MG255722" xlink:type="simple">MG255722</ext-link>; nrLSU D1/D2: <ext-link xmlns:xlink="http://www.w3.org/1999/xlink" ext-link-type="gen" xlink:href="MG255714" xlink:type="simple">MG255714</ext-link>) ; additional isolate NYNU 17977 (ITS: <ext-link xmlns:xlink="http://www.w3.org/1999/xlink" ext-link-type="gen" xlink:href="MT133547" xlink:type="simple">MT133547</ext-link>; nrLSU D1/D2: <ext-link xmlns:xlink="http://www.w3.org/1999/xlink" ext-link-type="gen" xlink:href="MT133543" xlink:type="simple">MT133543</ext-link>).</p></tp:treatment-sec><tp:treatment-sec sec-type="notes" id="SECID0EKTAG"><title>Notes.</title><p>Two strains representing <italic><tp:taxon-name><tp:taxon-name-part taxon-name-part-type="genus" reg="Scheffersomyces">S.</tp:taxon-name-part> <tp:taxon-name-part taxon-name-part-type="species" reg="jinghongensis">jinghongensis</tp:taxon-name-part></tp:taxon-name></italic> were grouped in an independent lineage and are related to <italic><tp:taxon-name><tp:taxon-name-part taxon-name-part-type="genus" reg="Scheffersomyces">S.</tp:taxon-name-part> <tp:taxon-name-part taxon-name-part-type="species" reg="titanus">titanus</tp:taxon-name-part></tp:taxon-name></italic> and other <italic><tp:taxon-name><tp:taxon-name-part taxon-name-part-type="genus" reg="Scheffersomyces">Scheffersomyces</tp:taxon-name-part></tp:taxon-name></italic> species. The nucleotide differences between the new species and the close relative <italic><tp:taxon-name><tp:taxon-name-part taxon-name-part-type="genus" reg="Scheffersomyces">S.</tp:taxon-name-part> <tp:taxon-name-part taxon-name-part-type="species" reg="titanus">titanus</tp:taxon-name-part></tp:taxon-name></italic> (<xref ref-type="bibr" rid="B16">Liu et al. 2016b</xref>) are 1.6% substitutions in the D1/D2 domain and 4.9% substitutions in the ITS region, respectively. Physiologically, <italic><tp:taxon-name><tp:taxon-name-part taxon-name-part-type="genus" reg="Scheffersomyces">S.</tp:taxon-name-part> <tp:taxon-name-part taxon-name-part-type="species" reg="jinghongensis">jinghongensis</tp:taxon-name-part></tp:taxon-name></italic> can be differentiated from <italic><tp:taxon-name><tp:taxon-name-part taxon-name-part-type="genus" reg="Scheffersomyces">S.</tp:taxon-name-part> <tp:taxon-name-part taxon-name-part-type="species" reg="titanus">titanus</tp:taxon-name-part></tp:taxon-name></italic> based on growth in l-arabinose, l-rhamnose, methyl α-d-glucoside, salicin, lactose, <italic>myo</italic>-inositol, and 5-keto-d-gluconate, all of which were positive for <italic><tp:taxon-name><tp:taxon-name-part taxon-name-part-type="genus" reg="Scheffersomyces">S.</tp:taxon-name-part> <tp:taxon-name-part taxon-name-part-type="species" reg="titanus">titanus</tp:taxon-name-part></tp:taxon-name></italic> and negative for the new species. Additionally, <italic><tp:taxon-name><tp:taxon-name-part taxon-name-part-type="genus" reg="Scheffersomyces">S.</tp:taxon-name-part> <tp:taxon-name-part taxon-name-part-type="species" reg="jinghongensis">jinghongensis</tp:taxon-name-part></tp:taxon-name></italic> ferments cellobiose and grows at 37 °C, but not for <italic><tp:taxon-name><tp:taxon-name-part taxon-name-part-type="genus" reg="Scheffersomyces">S.</tp:taxon-name-part> <tp:taxon-name-part taxon-name-part-type="species" reg="titanus">titanus</tp:taxon-name-part></tp:taxon-name></italic>.</p><fig id="F2" position="float" orientation="portrait"><object-id xmlns:xlink="http://www.w3.org/1999/xlink" content-type="arpha" xlink:type="simple">CCDC0DD9-EC47-5225-910C-139769085CFC</object-id><label>Figure 2.</label><caption><p>Morphology of <italic><tp:taxon-name><tp:taxon-name-part taxon-name-part-type="genus" reg="Scheffersomyces">S.</tp:taxon-name-part> <tp:taxon-name-part taxon-name-part-type="species" reg="jinghongensis">jinghongensis</tp:taxon-name-part></tp:taxon-name></italic>. <bold>A</bold> budding cells <bold>B</bold> pseudohyphae. Scale bars: 10 μm.</p></caption><graphic xmlns:xlink="http://www.w3.org/1999/xlink" xlink:href="mycokeys-71-087-g002.jpg" position="float" orientation="portrait" xlink:type="simple" id="oo_439461.jpg"><uri content-type="original_file" xlink:type="simple">https://binary.pensoft.net/fig/439461</uri></graphic></fig></tp:treatment-sec><ref-list><ref id="B16"><mixed-citation xmlns:xlink="http://www.w3.org/1999/xlink" xlink:type="simple"><person-group><name name-style="western"><surname>Liu</surname><given-names>XJ</given-names></name><name name-style="western"><surname>Cao</surname><given-names>WN</given-names></name><name name-style="western"><surname>Ren</surname><given-names>YC</given-names></name><name name-style="western"><surname>Xu</surname><given-names>LL</given-names></name><name name-style="western"><surname>Yi</surname><given-names>ZH</given-names></name><name name-style="western"><surname>Liu</surname><given-names>Z</given-names></name><name name-style="western"><surname>Hui</surname><given-names>FL</given-names></name></person-group> (<year>2016b</year>) Taxonomy and physiological characterisation of <italic><tp:taxon-name><tp:taxon-name-part taxon-name-part-type="genus">Scheffersomyces</tp:taxon-name-part> <tp:taxon-name-part taxon-name-part-type="species">titanus</tp:taxon-name-part></tp:taxon-name></italic> sp. nov., a new D-xylose-fermenting yeast species from China. Scientific Reports 6: 32181. <ext-link xlink:type="simple" ext-link-type="doi" xlink:href="10.1038/srep32181">https://doi.org/10.1038/srep32181</ext-link></mixed-citation></ref></ref-list></tp:taxon-treatment>
