# Supplementary material for: Three new Scheffersomyces species associated with insects and rotting wood in China
Source: MycoKeys. 2020 Aug 5;71:87–99. doi: 10.3897/mycokeys.71.56168 (PMC7426279; doi:10.3897/mycokeys.71.56168)
Supplement: XML Treatment for Scheffersomyces paraergatensis [file mycokeys.71.56168-treatment2.xml]

<!DOCTYPE tp:taxon-treatment
  PUBLIC "-//TaxonX//DTD Taxonomic Treatment Publishing DTD v0 20100105//EN" "tax-treatment-NSO.dtd">
<tp:taxon-treatment xmlns:tp="http://www.plazi.org/taxpub"><tp:treatment-meta><kwd-group><label>Taxon classification</label><kwd><named-content xmlns:xlink="http://www.w3.org/1999/xlink" content-type="kingdom">Fungi</named-content></kwd><kwd><named-content xmlns:xlink="http://www.w3.org/1999/xlink" content-type="order">Saccharomycetales</named-content></kwd><kwd><named-content xmlns:xlink="http://www.w3.org/1999/xlink" content-type="family">Saccharomycetaceae</named-content></kwd></kwd-group><mixed-citation publication-type="journal"><person-group><name><surname>Jia</surname><given-names>Ran-Ran</given-names></name><name><surname>Lv</surname><given-names>Shi-Long</given-names></name><name><surname>Chai</surname><given-names>Chun-Yue</given-names></name><name><surname>Hui</surname><given-names>Feng-Li</given-names></name></person-group><article-title>Three new <italic><tp:taxon-name><tp:taxon-name-part taxon-name-part-type="genus" reg="Scheffersomyces">Scheffersomyces</tp:taxon-name-part></tp:taxon-name></italic> species associated with insects and rotting wood in China</article-title><source>MycoKeys</source><day>05</day><month>8</month><year>2020</year><volume>71</volume><fpage>87</fpage><lpage>99</lpage><pub-id pub-id-type="doi">10.3897/mycokeys.71.56168</pub-id></mixed-citation></tp:treatment-meta><tp:nomenclature><tp:taxon-name><object-id xmlns:xlink="http://www.w3.org/1999/xlink" content-type="arpha" xlink:type="simple">9DA59AA2-17B5-5802-B586-3066E6585D57</object-id>
              <tp:taxon-name-part taxon-name-part-type="genus" reg="Scheffersomyces">Scheffersomyces</tp:taxon-name-part>
              <tp:taxon-name-part taxon-name-part-type="species" reg="paraergatensis">paraergatensis</tp:taxon-name-part>
              <object-id xmlns:xlink="http://www.w3.org/1999/xlink" content-type="mycobank" xlink:type="simple">MycoBank No: 835005</object-id>
            </tp:taxon-name><tp:taxon-authority>C.Y. Chai &amp; F.L. Hui</tp:taxon-authority><tp:taxon-status xmlns:xlink="http://www.w3.org/1999/xlink" xlink:type="simple">sp. nov.</tp:taxon-status><xref ref-type="fig" rid="F3">Figure 3</xref><!--PageBreak--></tp:nomenclature><tp:treatment-sec sec-type="etymology" id="SECID0E6YAG"><title>Etymology.</title><p>The species name <italic><tp:taxon-name><tp:taxon-name-part taxon-name-part-type="genus" reg="Scheffersomyces"/><tp:taxon-name-part taxon-name-part-type="species" reg="paraergatensis">paraergatensis</tp:taxon-name-part></tp:taxon-name></italic> (Gr. prep.) refers to its phylogenetic similarity to <italic><tp:taxon-name><tp:taxon-name-part taxon-name-part-type="genus" reg="Scheffersomyces">S.</tp:taxon-name-part> <tp:taxon-name-part taxon-name-part-type="species" reg="ergatensis">ergatensis</tp:taxon-name-part></tp:taxon-name></italic>.</p></tp:treatment-sec><tp:treatment-sec sec-type="Holotype" id="SECID0E1ZAG"><title>Holotype.</title><p>NYNU 16782<sup>T</sup>.</p></tp:treatment-sec><tp:treatment-sec sec-type="Isolation data" id="SECID0EC1AG"><title>Isolation data.</title><p>China, Henan Province, Nanyang, in rotting wood, under a mixed forest, July 2016, K.F. Liu &amp; Z.W. Xi (ex-holotype: CICC 33165; CBS 14694).</p></tp:treatment-sec><tp:treatment-sec sec-type="description" id="SECID0EH1AG"><title>Description.</title><p>The cells are ovoid to elongate (2.5–5×3.5–6 μm) and occur singly or in pairs after grown in a <abbrev xmlns:xlink="http://www.w3.org/1999/xlink" xlink:title="yeast extract–malt" id="ABBRID0EN1AG" xlink:type="simple">YM</abbrev> broth for 3 days at 25 °C (Fig. <xref ref-type="fig" rid="F3">3A</xref>). Budding is multilateral. After 3 days of growth on <abbrev xmlns:xlink="http://www.w3.org/1999/xlink" xlink:title="yeast extract–malt" id="ABBRID0EV1AG" xlink:type="simple">YM</abbrev> agar at 25 °C, the colonies are white to cream-colored, buttery, and smooth with entire margins. After 7 days at 25 °C, on a Dalmau plate culture with <abbrev xmlns:xlink="http://www.w3.org/1999/xlink" xlink:title="cornmeal" id="ABBRID0EZ1AG" xlink:type="simple">CM</abbrev> agar, pseudohyphae were observed but true hyphae were not. <!--PageBreak-->Conjugated asci formed after 6 days at 25 °C on <abbrev xmlns:xlink="http://www.w3.org/1999/xlink" xlink:title="cornmeal" id="ABBRID0E61AG" xlink:type="simple">CM</abbrev> agar and 5% <abbrev xmlns:xlink="http://www.w3.org/1999/xlink" xlink:title="malt extract" id="ABBRID0ED2AG" xlink:type="simple">ME</abbrev> agar, with each ascus containing one or two hat-shaped ascospores (Fig. <xref ref-type="fig" rid="F3">3B</xref>). Glucose, galactose, and d-xylose are weakly fermented, but maltose, sucrose, trehalose, melibiose, lactose, cellobiose, melezitose, raffinose, and inulin are not. Glucose, galactose, d-ribose, d-xylose, l-arabinose, d-arabinose, sucrose, maltose, trehalose, methyl α-d-glucoside, cellobiose, salicin, arbutin, lactose, raffinose, inulin, glycerol, ribitol, xylitol, d-glucitol, d-mannitol, d-glucono-1, 5-lactone, d-gluconate, succinate, citrate, and ethanol are assimilated. No growth was observed in l-sorbose, d-glucosamine, l-rhamnose, melibiose, melezitose, erythritol, galactitol, <italic>myo</italic>-inositol, 2-keto-d-gluconate, 5-keto-d-gluconate, d-glucuronate, dl-lactate, or methanol. For the assimilation of nitrogen compounds, growth on l-lysine, glucosamine, and d-tryptophan is positive, while growth on nitrate, nitrite, ethylamine, cadaverine, creatine, creatinine, and imidazole is negative. Growth was observed at 30 °C, but not at 35 °C. Growth in the presence of 0.1% cycloheximide is positive, but growth in the presence of 10% NaCl with 5% glucose and 1% acetic acid is negative. Starch-like compounds are not produced. Urease activity and diazonium blue B reactions are also negative.</p></tp:treatment-sec><tp:treatment-sec sec-type="Additional isolate examined" id="SECID0EN2AG"><title>Additional isolate examined.</title><p>China, Henan Province, Nanyang, in rotting wood, under a oak forest, August 2016, K.F. Liu &amp; Z.W. Xi, NYNU 16969.</p></tp:treatment-sec><tp:treatment-sec sec-type="GenBank accession numbers" id="SECID0ES2AG"><title>GenBank accession numbers.</title><p>holotype NYNU 16782<sup>T</sup> (ITS: <ext-link xmlns:xlink="http://www.w3.org/1999/xlink" ext-link-type="gen" xlink:href="KY213803" xlink:type="simple">KY213803</ext-link>; nrLSU D1/D2: <ext-link xmlns:xlink="http://www.w3.org/1999/xlink" ext-link-type="gen" xlink:href="KY213826" xlink:type="simple">KY213826</ext-link>) ; additional isolate NYNU 16969 (ITS: <ext-link xmlns:xlink="http://www.w3.org/1999/xlink" ext-link-type="gen" xlink:href="MT133541" xlink:type="simple">MT133541</ext-link>; nrLSU D1/D2: <ext-link xmlns:xlink="http://www.w3.org/1999/xlink" ext-link-type="gen" xlink:href="MT133546" xlink:type="simple">MT133546</ext-link>).</p></tp:treatment-sec><tp:treatment-sec sec-type="notes" id="SECID0EO3AG"><title>Notes.</title><p>Two strains formed a group related to <italic><tp:taxon-name><tp:taxon-name-part taxon-name-part-type="genus" reg="Scheffersomyces">S.</tp:taxon-name-part> <tp:taxon-name-part taxon-name-part-type="species" reg="ergatensis">ergatensis</tp:taxon-name-part></tp:taxon-name></italic> and <italic><tp:taxon-name><tp:taxon-name-part taxon-name-part-type="genus" reg="Candida">Candida</tp:taxon-name-part> <tp:taxon-name-part taxon-name-part-type="species" reg="broadrunensis">broadrunensis</tp:taxon-name-part></tp:taxon-name></italic>, which represent a new species, <italic><tp:taxon-name><tp:taxon-name-part taxon-name-part-type="genus" reg="Scheffersomyces">S.</tp:taxon-name-part> <tp:taxon-name-part taxon-name-part-type="species" reg="paraergatensis">paraergatensis</tp:taxon-name-part></tp:taxon-name></italic>. The nucleotide differences between the new species and its closest relative, <italic><tp:taxon-name><tp:taxon-name-part taxon-name-part-type="genus" reg="Scheffersomyces">S.</tp:taxon-name-part> <tp:taxon-name-part taxon-name-part-type="species" reg="ergatensis">ergatensis</tp:taxon-name-part></tp:taxon-name></italic>, were 1.1% substitutions in the D1/D2 domain and 0.8% substitutions in ITS region, respectively. Similarly, <!--PageBreak--><italic><tp:taxon-name><tp:taxon-name-part taxon-name-part-type="genus" reg="Scheffersomyces">S.</tp:taxon-name-part> <tp:taxon-name-part taxon-name-part-type="species" reg="paraergatensis">paraergatensis</tp:taxon-name-part></tp:taxon-name></italic> and <italic><tp:taxon-name><tp:taxon-name-part taxon-name-part-type="genus" reg="Candida">C.</tp:taxon-name-part> <tp:taxon-name-part taxon-name-part-type="species" reg="broadrunensis">broadrunensis</tp:taxon-name-part></tp:taxon-name></italic> displayed 0.9% substitutions in the D1/D2 domain and 2.4% substitutions in the ITS region, respectively. Physiologically, <italic><tp:taxon-name><tp:taxon-name-part taxon-name-part-type="genus" reg="Scheffersomyces">S.</tp:taxon-name-part> <tp:taxon-name-part taxon-name-part-type="species" reg="paraergatensis">paraergatensis</tp:taxon-name-part></tp:taxon-name></italic> can be differentiated from its closest relative, <italic><tp:taxon-name><tp:taxon-name-part taxon-name-part-type="genus" reg="Scheffersomyces">S.</tp:taxon-name-part> <tp:taxon-name-part taxon-name-part-type="species" reg="ergatensis">ergatensis</tp:taxon-name-part></tp:taxon-name></italic> (<xref ref-type="bibr" rid="B14">Lachance et al. 2011</xref>), by its ability to ferment d-xylose and assimilate l-arabinose, raffinose, inulin, and d-gluconate and its inability to assimilate l-sorbose. Additionally, <italic><tp:taxon-name><tp:taxon-name-part taxon-name-part-type="genus" reg="Scheffersomyces">S.</tp:taxon-name-part> <tp:taxon-name-part taxon-name-part-type="species" reg="paraergatensis">paraergatensis</tp:taxon-name-part></tp:taxon-name></italic> can grow in 0.1% cycloheximide and at 30 °C, but not for <italic><tp:taxon-name><tp:taxon-name-part taxon-name-part-type="genus" reg="Scheffersomyces">S.</tp:taxon-name-part> <tp:taxon-name-part taxon-name-part-type="species" reg="ergatensis">ergatensis</tp:taxon-name-part></tp:taxon-name></italic>.</p><fig id="F3" position="float" orientation="portrait"><object-id xmlns:xlink="http://www.w3.org/1999/xlink" content-type="arpha" xlink:type="simple">71168334-BE42-575E-A3F5-7310C867CFFD</object-id><label>Figure 3.</label><caption><p>Morphology of <italic><tp:taxon-name><tp:taxon-name-part taxon-name-part-type="genus" reg="Scheffersomyces">S.</tp:taxon-name-part> <tp:taxon-name-part taxon-name-part-type="species" reg="paraergatensis">paraergatensis</tp:taxon-name-part></tp:taxon-name></italic>. <bold>A</bold> budding cells <bold>B</bold> ascus and ascospores. Scale bars: 10 μm.</p></caption><graphic xmlns:xlink="http://www.w3.org/1999/xlink" xlink:href="mycokeys-71-087-g003.jpg" position="float" orientation="portrait" xlink:type="simple" id="oo_439462.jpg"><uri content-type="original_file" xlink:type="simple">https://binary.pensoft.net/fig/439462</uri></graphic></fig></tp:treatment-sec><ref-list><ref id="B14"><mixed-citation xmlns:xlink="http://www.w3.org/1999/xlink" xlink:type="simple"><person-group><name name-style="western"><surname>Lachance</surname><given-names>MA</given-names></name><name name-style="western"><surname>Boekhout</surname><given-names>T</given-names></name><name name-style="western"><surname>Scorzetti</surname><given-names>G</given-names></name><name name-style="western"><surname>Fell</surname><given-names>JW</given-names></name><name name-style="western"><surname>Kurtzman</surname><given-names>CP</given-names></name></person-group> (<year>2011</year>) <article-title><italic><tp:taxon-name><tp:taxon-name-part taxon-name-part-type="genus">Candida</tp:taxon-name-part></tp:taxon-name></italic> Berkhout (1923).</article-title> In: <person-group><name name-style="western"><surname>Kurtzman</surname><given-names>CP</given-names></name><name name-style="western"><surname>Fell</surname><given-names>JW</given-names></name><name name-style="western"><surname>Boekhout</surname><given-names>T</given-names></name></person-group> (<role>Eds</role>) <issue-title>The Yeasts – a Taxonomic Study, 5th edn, vol.</issue-title><source>2. Elsevier, Amsterdam</source>, <fpage>987</fpage>–<lpage>1278</lpage>. <ext-link xlink:type="simple" ext-link-type="doi" xlink:href="10.1016/B978-0-444-52149-1.00090-2">https://doi.org/10.1016/B978-0-444-52149-1.00090-2</ext-link></mixed-citation></ref></ref-list></tp:taxon-treatment>
