# Supplementary material for: Three new Scheffersomyces species associated with insects and rotting wood in China
Source: MycoKeys. 2020 Aug 5;71:87–99. doi: 10.3897/mycokeys.71.56168 (PMC7426279; doi:10.3897/mycokeys.71.56168)
Supplement: XML Treatment for Scheffersomyces anoplophorae [file mycokeys.71.56168-treatment3.xml]

<!DOCTYPE tp:taxon-treatment
  PUBLIC "-//TaxonX//DTD Taxonomic Treatment Publishing DTD v0 20100105//EN" "tax-treatment-NSO.dtd">
<tp:taxon-treatment xmlns:tp="http://www.plazi.org/taxpub"><tp:treatment-meta><kwd-group><label>Taxon classification</label><kwd><named-content xmlns:xlink="http://www.w3.org/1999/xlink" content-type="kingdom">Fungi</named-content></kwd><kwd><named-content xmlns:xlink="http://www.w3.org/1999/xlink" content-type="order">Saccharomycetales</named-content></kwd><kwd><named-content xmlns:xlink="http://www.w3.org/1999/xlink" content-type="family">Saccharomycetaceae</named-content></kwd></kwd-group><mixed-citation publication-type="journal"><person-group><name><surname>Jia</surname><given-names>Ran-Ran</given-names></name><name><surname>Lv</surname><given-names>Shi-Long</given-names></name><name><surname>Chai</surname><given-names>Chun-Yue</given-names></name><name><surname>Hui</surname><given-names>Feng-Li</given-names></name></person-group><article-title>Three new <italic><tp:taxon-name><tp:taxon-name-part taxon-name-part-type="genus" reg="Scheffersomyces">Scheffersomyces</tp:taxon-name-part></tp:taxon-name></italic> species associated with insects and rotting wood in China</article-title><source>MycoKeys</source><day>05</day><month>8</month><year>2020</year><volume>71</volume><fpage>87</fpage><lpage>99</lpage><pub-id pub-id-type="doi">10.3897/mycokeys.71.56168</pub-id></mixed-citation></tp:treatment-meta><tp:nomenclature><tp:taxon-name><object-id xmlns:xlink="http://www.w3.org/1999/xlink" content-type="arpha" xlink:type="simple">BB4AB810-0320-522D-A215-757B5D6783A8</object-id>
              <tp:taxon-name-part taxon-name-part-type="genus" reg="Scheffersomyces">Scheffersomyces</tp:taxon-name-part>
              <tp:taxon-name-part taxon-name-part-type="species" reg="anoplophorae">anoplophorae</tp:taxon-name-part>
              <object-id xmlns:xlink="http://www.w3.org/1999/xlink" content-type="mycobank" xlink:type="simple">MycoBank No: 835006</object-id>
            </tp:taxon-name><tp:taxon-authority>C.Y. Chai &amp; F.L. Hui</tp:taxon-authority><tp:taxon-status xmlns:xlink="http://www.w3.org/1999/xlink" xlink:type="simple">sp. nov.</tp:taxon-status><xref ref-type="fig" rid="F4">Figure 4</xref></tp:nomenclature><tp:treatment-sec sec-type="etymology" id="SECID0EQCBG"><title>Etymology.</title><p>The species name <italic><tp:taxon-name><tp:taxon-name-part taxon-name-part-type="genus" reg="Scheffersomyces"/><tp:taxon-name-part taxon-name-part-type="species" reg="anoplophorae">anoplophorae</tp:taxon-name-part></tp:taxon-name></italic> (N.L. fem. Gen. n.) refers to the genus of the host beetle, <italic><tp:taxon-name><tp:taxon-name-part taxon-name-part-type="genus" reg="Anoplophora">Anoplophora</tp:taxon-name-part> <tp:taxon-name-part taxon-name-part-type="species" reg="leechi">leechi</tp:taxon-name-part></tp:taxon-name></italic>.</p></tp:treatment-sec><tp:treatment-sec sec-type="Holotype" id="SECID0ELDBG"><title>Holotype.</title><p>NYNU 15730<sup>T</sup>.</p></tp:treatment-sec><tp:treatment-sec sec-type="Isolation data" id="SECID0ETDBG"><title>Isolation data.</title><p>China, Henan Province, Nanyang, in the gut of <italic><tp:taxon-name><tp:taxon-name-part taxon-name-part-type="genus" reg="Anoplophora">Anoplophora</tp:taxon-name-part> <tp:taxon-name-part taxon-name-part-type="species" reg="leechi">leechi</tp:taxon-name-part></tp:taxon-name></italic>, in the People’s Park, July 2015, R.C. Ren &amp; K.F. Liu (ex-holotype: CICC 33086; CBS 14170).</p></tp:treatment-sec><tp:treatment-sec sec-type="description" id="SECID0EEEBG"><title>Description.</title><p>The cells are spherical or ovoid (2.5–6 × 2.5–7.5 μm) and occur singly or in pairs (Fig. <xref ref-type="fig" rid="F4">4A</xref>) when placed in <abbrev xmlns:xlink="http://www.w3.org/1999/xlink" xlink:title="yeast extract–malt" id="ABBRID0EOEBG" xlink:type="simple">YM</abbrev> broth after 3 days at 25 °C. Budding is multilateral. After 3 days of growth on <abbrev xmlns:xlink="http://www.w3.org/1999/xlink" xlink:title="yeast extract–malt" id="ABBRID0ESEBG" xlink:type="simple">YM</abbrev> agar at 25 °C, the colonies are white to cream-colored, buttery, and smooth with entire margins. After 12 days at 25 °C on a Dalmau plate culture with <abbrev xmlns:xlink="http://www.w3.org/1999/xlink" xlink:title="cornmeal" id="ABBRID0EWEBG" xlink:type="simple">CM</abbrev> agar, pseudohyphae were observed but true hyphae were not (Fig. <xref ref-type="fig" rid="F4">4B</xref>). Asci or signs of conjugation were not observed on sporulation media. Glucose, galactose, trehalose, cellobiose (weak), and d-xylose (weak) are fermented, but maltose, sucrose, melibiose, lactose, melezitose, raffinose, and inulin are not. Glucose, galactose, d-glucosamine, d-xylose, maltose, trehalose, cellobiose, salicin, glycerol, ribitol, d-glucitol, d-mannitol, d-glucono-1, 5-lactone, 2-keto-d-gluconate, 5-keto-d-gluconate, succinate, citrate, and ethanol are all assimilated. No growth was observed in l-sorbose, d-ribose, l-arabinose, d-arabinose, l-rhamnose, sucrose, methyl α-d-glucoside, arbutin, melibiose, lactose, raffinose, melezitose, inulin, erythritol, xylitol, l-arabinitol, galactitol, <italic>myo</italic>-inositol, d-gluconate, d-glucuronate, dl-lactate, or methanol. For the assimilation of nitrogen compounds, growth on l-lysine, glucosamine, or d-tryptophan is positive, while growth on nitrate, nitrite, ethylamine, cadaverine, creatine, creatinine, and imidazole is negative. Growth is observed at 37 °C, but not at 40 °C. Growth in the presence of 0.01% cycloheximide is positive, but growth in the presence of 0.1% cycloheximide, 10% NaCl with 5% glucose, and 1% acetic acid is negative. Starch-like compounds are not produced. Urease activity and diazonium blue B reactions are also negative.</p></tp:treatment-sec><tp:treatment-sec sec-type="Additional isolate examined" id="SECID0EAFBG"><title>Additional isolate examined.</title><p>China, Henan Province, Nanyang, in the gut of <italic><tp:taxon-name><tp:taxon-name-part taxon-name-part-type="genus" reg="Anoplophora">Anoplophora</tp:taxon-name-part> <tp:taxon-name-part taxon-name-part-type="species" reg="leechi">leechi</tp:taxon-name-part></tp:taxon-name></italic>, in the People’s Park, July 2015, R.C. Ren &amp; K.F. Liu, NYNU 15733.</p></tp:treatment-sec><tp:treatment-sec sec-type="GenBank accession numbers" id="SECID0ERFBG"><title>GenBank accession numbers.</title><p>holotype NYNU 15730<sup>T</sup> (ITS: <ext-link xmlns:xlink="http://www.w3.org/1999/xlink" ext-link-type="gen" xlink:href="KU128714" xlink:type="simple">KU128714</ext-link>; nrLSU D1/D2: <ext-link xmlns:xlink="http://www.w3.org/1999/xlink" ext-link-type="gen" xlink:href="KU128724" xlink:type="simple">KU128724</ext-link>) ; additional isolate NYNU 15733 (ITS: <ext-link xmlns:xlink="http://www.w3.org/1999/xlink" ext-link-type="gen" xlink:href="MT133542" xlink:type="simple">MT133542</ext-link>; nrLSU D1/D2: <ext-link xmlns:xlink="http://www.w3.org/1999/xlink" ext-link-type="gen" xlink:href="MT133540" xlink:type="simple">MT133540</ext-link>).</p><!--PageBreak--></tp:treatment-sec><tp:treatment-sec sec-type="notes" id="SECID0EOGBG"><title>Notes.</title><p>Two strains, representing <italic><tp:taxon-name><tp:taxon-name-part taxon-name-part-type="genus" reg="Scheffersomyces">S.</tp:taxon-name-part> <tp:taxon-name-part taxon-name-part-type="species" reg="anoplophorae">anoplophorae</tp:taxon-name-part></tp:taxon-name></italic>, were clustered in a well-supported clade and were phylogenetically related to <italic><tp:taxon-name><tp:taxon-name-part taxon-name-part-type="genus" reg="Scheffersomyces">S.</tp:taxon-name-part> <tp:taxon-name-part taxon-name-part-type="species" reg="stambukii">stambukii</tp:taxon-name-part></tp:taxon-name></italic> (<xref ref-type="bibr" rid="B18">Lopes et al. 2018</xref>). The nucleotide differences between the new species and its closest relative, <italic><tp:taxon-name><tp:taxon-name-part taxon-name-part-type="genus" reg="Scheffersomyces">S.</tp:taxon-name-part> <tp:taxon-name-part taxon-name-part-type="species" reg="stambukii">stambukii</tp:taxon-name-part></tp:taxon-name></italic>, were 2.3% substitutions in the D1/D2 domain and 6.6% substitutions in the ITS region, respectively. Physiologically, the ability to assimilate d-glucosamine and the inability to assimilate d-gluconate are the primary differences between <italic><tp:taxon-name><tp:taxon-name-part taxon-name-part-type="genus" reg="Scheffersomyces">S.</tp:taxon-name-part> <tp:taxon-name-part taxon-name-part-type="species" reg="anoplophorae">anoplophorae</tp:taxon-name-part></tp:taxon-name></italic> and its closest relative, <italic><tp:taxon-name><tp:taxon-name-part taxon-name-part-type="genus" reg="Scheffersomyces">S.</tp:taxon-name-part> <tp:taxon-name-part taxon-name-part-type="species" reg="stambukii">stambukii.</tp:taxon-name-part></tp:taxon-name></italic> Additionally, <italic><tp:taxon-name><tp:taxon-name-part taxon-name-part-type="genus" reg="Scheffersomyces">S.</tp:taxon-name-part> <tp:taxon-name-part taxon-name-part-type="species" reg="stambukii">stambukii</tp:taxon-name-part></tp:taxon-name></italic> can grow in 5% glucose medium with 10% NaCl, while <italic><tp:taxon-name><tp:taxon-name-part taxon-name-part-type="genus" reg="Scheffersomyces">S.</tp:taxon-name-part> <tp:taxon-name-part taxon-name-part-type="species" reg="anoplophorae">anoplophorae</tp:taxon-name-part></tp:taxon-name></italic> cannot.</p><fig id="F4" position="float" orientation="portrait"><object-id xmlns:xlink="http://www.w3.org/1999/xlink" content-type="arpha" xlink:type="simple">0A068DA8-C4CC-5573-A015-5F48AA2160A5</object-id><label>Figure 4.</label><caption><p>Morphology of <italic><tp:taxon-name><tp:taxon-name-part taxon-name-part-type="genus" reg="Scheffersomyces">S.</tp:taxon-name-part> <tp:taxon-name-part taxon-name-part-type="species" reg="anoplophorae">anoplophorae</tp:taxon-name-part></tp:taxon-name></italic>. <bold>A</bold> budding cells <bold>B</bold> pseudohyphae. Scale bars: 10 μm.</p></caption><graphic xmlns:xlink="http://www.w3.org/1999/xlink" xlink:href="mycokeys-71-087-g004.jpg" position="float" orientation="portrait" xlink:type="simple" id="oo_439463.jpg"><uri content-type="original_file" xlink:type="simple">https://binary.pensoft.net/fig/439463</uri></graphic></fig></tp:treatment-sec><ref-list><ref id="B18"><mixed-citation xmlns:xlink="http://www.w3.org/1999/xlink" xlink:type="simple"><person-group><name name-style="western"><surname>Lopes</surname><given-names>MR</given-names></name><name name-style="western"><surname>Batista</surname><given-names>TM</given-names></name><name name-style="western"><surname>Franco</surname><given-names>GR</given-names></name><name name-style="western"><surname>Ribeiro</surname><given-names>LR</given-names></name><name name-style="western"><surname>Santos</surname><given-names>ARO</given-names></name><name name-style="western"><surname>Furtado</surname><given-names>C</given-names></name><name name-style="western"><surname>Moreira</surname><given-names>RG</given-names></name><name name-style="western"><surname>Goes-Neto</surname><given-names>A</given-names></name><name name-style="western"><surname>Vital</surname><given-names>MJS</given-names></name><name name-style="western"><surname>Rosa</surname><given-names>LH</given-names></name><name name-style="western"><surname>Lachance</surname><given-names>MA 6</given-names></name><name name-style="western"><surname>Rosa</surname><given-names>CA</given-names></name></person-group> (<year>2018</year>) <article-title><italic><tp:taxon-name><tp:taxon-name-part taxon-name-part-type="genus">Scheffersomyces</tp:taxon-name-part> <tp:taxon-name-part taxon-name-part-type="species">stambukii</tp:taxon-name-part></tp:taxon-name></italic> f.a., sp. nov., a D-xylose-fermenting species isolated from rotting wood.</article-title><source>International Journal of Systematic and Evolutionary Microbiology</source><volume>68</volume>: <fpage>2306</fpage>–<lpage>2312</lpage>. <ext-link xlink:type="simple" ext-link-type="doi" xlink:href="10.1099/ijsem.0.002834">https://doi.org/10.1099/ijsem.0.002834</ext-link></mixed-citation></ref></ref-list></tp:taxon-treatment>
